# Supplementary material for: Calcium Intake and Food Sources Among Children, Adolescents and Women in Madagascar: Results from a Nationally Representative Survey
Source: Nutrients. 2026 Mar 25;18(7):1041. doi: 10.3390/nu18071041 (PMC13074610; doi:10.3390/nu18071041)
Supplement: Supplementary file 1 [file nutrients-18-01041-s001.zip]

Archive with 1 entries (1 files):
- nutrients-4178774-supplementary.pdf
